# Supplementary material for: Possibilities of Using Medicinal Plant Extracts and Salt-Containing Raw Materials from the Aral Region for Cosmetic Purposes
Source: Molecules. 2022 Aug 11;27(16):5122. doi: 10.3390/molecules27165122 (PMC9416250; doi:10.3390/molecules27165122)
Supplement: Supplementary file 1 [file molecules-27-05122-s001.zip]

Archive with 1 entries (1 files):
- molecules-1686686-supplementary.pdf
